# Supplementary material for: Retinal Vascular Density Using Optical Coherence Tomography-Angiography in Optic Neuritis
Source: J Clin Med. 2023 Aug 20;12(16):5403. doi: 10.3390/jcm12165403 (PMC10455229; doi:10.3390/jcm12165403)
Supplement: Supplementary file 1 [file jcm-12-05403-s001.zip]

Archive with 1 entries (1 files):
- jcm-2525821-supplementary.pdf
